# Supplementary material for: Actomyosin contractility and buckling of microtubules in nucleation, growth and disassembling of focal adhesions
Source: Biomech Model Mechanobiol. 2022 May 25;21(4):1187–200. doi: 10.1007/s10237-022-01584-3 (PMC9283365; doi:10.1007/s10237-022-01584-3)
Supplement: Supplementary file 1 — Supplementary file1 (AUX 1 kb) [file 10237_2022_1584_MOESM1_ESM.aux]

\relax 
\@setckpt{usepackage}{
\setcounter{page}{1}
\setcounter{equation}{0}
\setcounter{enumi}{0}
\setcounter{enumii}{0}
\setcounter{enumiii}{0}
\setcounter{enumiv}{0}
\setcounter{footnote}{0}
\setcounter{mpfootnote}{0}
\setcounter{part}{0}
\setcounter{section}{0}
\setcounter{subsection}{0}
\setcounter{subsubsection}{0}
\setcounter{paragraph}{0}
\setcounter{subparagraph}{0}
\setcounter{figure}{0}
\setcounter{table}{0}
\setcounter{parentequation}{0}
\setcounter{subfigure}{0}
\setcounter{lofdepth}{1}
\setcounter{subtable}{0}
\setcounter{lotdepth}{1}
\setcounter{float@type}{4}
\setcounter{vrcnt}{0}
\setcounter{Item}{0}
\setcounter{Hfootnote}{0}
\setcounter{bookmark@seq@number}{0}
\setcounter{Maxaffil}{2}
\setcounter{authors}{0}
\setcounter{affil}{0}
}
