# Supplementary material for: Actomyosin contractility and buckling of microtubules in nucleation, growth and disassembling of focal adhesions
Source: Biomech Model Mechanobiol. 2022 May 25;21(4):1187–200. doi: 10.1007/s10237-022-01584-3 (PMC9283365; doi:10.1007/s10237-022-01584-3)
Supplement: Supplementary file 2 — Supplementary file1 (LOG 40 kb) [file 10237_2022_1584_MOESM2_ESM.log]

This is pdfTeX, Version 3.14159265-2.6-1.40.21 (MiKTeX 2.9.7300 64-bit) (preloaded format=pdflatex 2020.3.9)  7 APR 2022 15:54
entering extended mode
**./Manuscript.tex
(Manuscript.tex
LaTeX2e <2020-02-02> patch level 5
L3 programming layer <2020-03-03>
\@input{usepackage.aux}
\openout2 = `usepackage.aux'.

(usepackage.tex
("C:\Users\Stefania Palumbo\AppData\Local\Programs\MiKTeX 2.9\tex/latex/base\ar
ticle.cls"
Document Class: article 2019/12/20 v1.4l Standard LaTeX document class

("C:\Users\Stefania Palumbo\AppData\Local\Programs\MiKTeX 2.9\tex/latex/base\si
ze11.clo"
File: size11.clo 2019/12/20 v1.4l Standard LaTeX file (size option)
)
\c@part=\count167
\c@section=\count168
\c@subsection=\count169
\c@subsubsection=\count170
\c@paragraph=\count171
\c@subparagraph=\count172
\c@figure=\count173
\c@table=\count174
\abovecaptionskip=\skip47
\belowcaptionskip=\skip48
\bibindent=\dimen134
)
("C:\Users\Stefania Palumbo\AppData\Local\Programs\MiKTeX 2.9\tex/latex/base\in
putenc.sty"
Package: inputenc 2018/08/11 v1.3c Input encoding file
\inpenc@prehook=\toks15
\inpenc@posthook=\toks16
)
("C:\Users\Stefania Palumbo\AppData\Local\Programs\MiKTeX 2.9\tex/generic/babel
\babel.sty"
Package: babel 2020/02/28 3.41 The Babel package

("C:\Users\Stefania Palumbo\AppData\Local\Programs\MiKTeX 2.9\tex/generic/babel
\switch.def"
File: switch.def 2020/02/28 3.41 Babel switching mechanism
)
*************************************
* Local config file bblopts.cfg used
*

("C:\Users\Stefania Palumbo\AppData\Local\Programs\MiKTeX 2.9\tex/latex/arabi\b
blopts.cfg"
File: bblopts.cfg 2005/09/08 v0.1 add Arabic and Farsi to "declared" options of
 babel
)
("C:\Users\Stefania Palumbo\AppData\Local\Programs\MiKTeX 2.9\tex/latex/babel-e
nglish\english.ldf"
Language: english 2017/06/06 v3.3r English support from the babel system

("C:\Users\Stefania Palumbo\AppData\Local\Programs\MiKTeX 2.9\tex/generic/babel
\babel.def"
File: babel.def 2020/02/28 3.41 Babel common definitions
\babel@savecnt=\count175
\U@D=\dimen135

("C:\Users\Stefania Palumbo\AppData\Local\Programs\MiKTeX 2.9\tex/generic/babel
\txtbabel.def")
\bbl@readstream=\read2
\bbl@dirlevel=\count176
)
Package babel Info: \l@canadian = using hyphenrules for english
(babel)             (\language0) on input line 102.
Package babel Info: \l@australian = using hyphenrules for ukenglish
(babel)             (\language77) on input line 105.
Package babel Info: \l@newzealand = using hyphenrules for ukenglish
(babel)             (\language77) on input line 108.
))
("C:\Users\Stefania Palumbo\AppData\Local\Programs\MiKTeX 2.9\tex/latex/amsmath
\amsmath.sty"
Package: amsmath 2020/01/20 v2.17e AMS math features
\@mathmargin=\skip49

For additional information on amsmath, use the `?' option.

("C:\Users\Stefania Palumbo\AppData\Local\Programs\MiKTeX 2.9\tex/latex/amsmath
\amstext.sty"
Package: amstext 2000/06/29 v2.01 AMS text

("C:\Users\Stefania Palumbo\AppData\Local\Programs\MiKTeX 2.9\tex/latex/amsmath
\amsgen.sty"
File: amsgen.sty 1999/11/30 v2.0 generic functions
\@emptytoks=\toks17
\ex@=\dimen136
))
("C:\Users\Stefania Palumbo\AppData\Local\Programs\MiKTeX 2.9\tex/latex/amsmath
\amsbsy.sty"
Package: amsbsy 1999/11/29 v1.2d Bold Symbols
\pmbraise@=\dimen137
)
("C:\Users\Stefania Palumbo\AppData\Local\Programs\MiKTeX 2.9\tex/latex/amsmath
\amsopn.sty"
Package: amsopn 2016/03/08 v2.02 operator names
)
\inf@bad=\count177
LaTeX Info: Redefining \frac on input line 227.
\uproot@=\count178
\leftroot@=\count179
LaTeX Info: Redefining \overline on input line 389.
\classnum@=\count180
\DOTSCASE@=\count181
LaTeX Info: Redefining \ldots on input line 486.
LaTeX Info: Redefining \dots on input line 489.
LaTeX Info: Redefining \cdots on input line 610.
\Mathstrutbox@=\box45
\strutbox@=\box46
\big@size=\dimen138
LaTeX Font Info:    Redeclaring font encoding OML on input line 733.
LaTeX Font Info:    Redeclaring font encoding OMS on input line 734.
\macc@depth=\count182
\c@MaxMatrixCols=\count183
\dotsspace@=\muskip16
\c@parentequation=\count184
\dspbrk@lvl=\count185
\tag@help=\toks18
\row@=\count186
\column@=\count187
\maxfields@=\count188
\andhelp@=\toks19
\eqnshift@=\dimen139
\alignsep@=\dimen140
\tagshift@=\dimen141
\tagwidth@=\dimen142
\totwidth@=\dimen143
\lineht@=\dimen144
\@envbody=\toks20
\multlinegap=\skip50
\multlinetaggap=\skip51
\mathdisplay@stack=\toks21
LaTeX Info: Redefining \[ on input line 2859.
LaTeX Info: Redefining \] on input line 2860.
)
("C:\Users\Stefania Palumbo\AppData\Local\Programs\MiKTeX 2.9\tex/latex/amsfont
s\amsfonts.sty"
Package: amsfonts 2013/01/14 v3.01 Basic AMSFonts support
\symAMSa=\mathgroup4
\symAMSb=\mathgroup5
LaTeX Font Info:    Redeclaring math symbol \hbar on input line 98.
LaTeX Font Info:    Overwriting math alphabet `\mathfrak' in version `bold'
(Font)                  U/euf/m/n --> U/euf/b/n on input line 106.
)
("C:\Users\Stefania Palumbo\AppData\Local\Programs\MiKTeX 2.9\tex/latex/isomath
\isomath.sty"
Package: isomath 2012/09/04 v0.6.1 ISO math style

("C:\Users\Stefania Palumbo\AppData\Local\Programs\MiKTeX 2.9\tex/latex/was\fix
math.sty"
Package: fixmath 2000/04/11 v0.9 (WaS)
LaTeX Font Info:    Redeclaring math symbol \Gamma on input line 27.
LaTeX Font Info:    Redeclaring math symbol \Delta on input line 28.
LaTeX Font Info:    Redeclaring math symbol \Theta on input line 29.
LaTeX Font Info:    Redeclaring math symbol \Lambda on input line 30.
LaTeX Font Info:    Redeclaring math symbol \Xi on input line 31.
LaTeX Font Info:    Redeclaring math symbol \Pi on input line 32.
LaTeX Font Info:    Redeclaring math symbol \Sigma on input line 33.
LaTeX Font Info:    Redeclaring math symbol \Upsilon on input line 34.
LaTeX Font Info:    Redeclaring math symbol \Phi on input line 35.
LaTeX Font Info:    Redeclaring math symbol \Psi on input line 36.
LaTeX Font Info:    Redeclaring math symbol \Omega on input line 37.
LaTeX Font Info:    Redeclaring math symbol \alpha on input line 38.
LaTeX Font Info:    Redeclaring math symbol \beta on input line 39.
LaTeX Font Info:    Redeclaring math symbol \gamma on input line 40.
LaTeX Font Info:    Redeclaring math symbol \delta on input line 41.
LaTeX Font Info:    Redeclaring math symbol \epsilon on input line 42.
LaTeX Font Info:    Redeclaring math symbol \zeta on input line 43.
LaTeX Font Info:    Redeclaring math symbol \eta on input line 44.
LaTeX Font Info:    Redeclaring math symbol \theta on input line 45.
LaTeX Font Info:    Redeclaring math symbol \iota on input line 46.
LaTeX Font Info:    Redeclaring math symbol \kappa on input line 47.
LaTeX Font Info:    Redeclaring math symbol \lambda on input line 48.
LaTeX Font Info:    Redeclaring math symbol \mu on input line 49.
LaTeX Font Info:    Redeclaring math symbol \nu on input line 50.
LaTeX Font Info:    Redeclaring math symbol \xi on input line 51.
LaTeX Font Info:    Redeclaring math symbol \pi on input line 52.
LaTeX Font Info:    Redeclaring math symbol \rho on input line 53.
LaTeX Font Info:    Redeclaring math symbol \sigma on input line 54.
LaTeX Font Info:    Redeclaring math symbol \tau on input line 55.
LaTeX Font Info:    Redeclaring math symbol \upsilon on input line 56.
LaTeX Font Info:    Redeclaring math symbol \phi on input line 57.
LaTeX Font Info:    Redeclaring math symbol \chi on input line 58.
LaTeX Font Info:    Redeclaring math symbol \psi on input line 59.
LaTeX Font Info:    Redeclaring math symbol \omega on input line 60.
LaTeX Font Info:    Redeclaring math symbol \varepsilon on input line 61.
LaTeX Font Info:    Redeclaring math symbol \vartheta on input line 62.
LaTeX Font Info:    Redeclaring math symbol \varpi on input line 63.
LaTeX Font Info:    Redeclaring math symbol \varphi on input line 64.
LaTeX Font Info:    Redeclaring math symbol \varrho on input line 65.
LaTeX Font Info:    Redeclaring math symbol \varsigma on input line 66.
)
("C:\Users\Stefania Palumbo\AppData\Local\Programs\MiKTeX 2.9\tex/latex/kvoptio
ns\kvoptions.sty"
Package: kvoptions 2019/11/29 v3.13 Key value format for package options (HO)

("C:\Users\Stefania Palumbo\AppData\Local\Programs\MiKTeX 2.9\tex/latex/graphic
s\keyval.sty"
Package: keyval 2014/10/28 v1.15 key=value parser (DPC)
\KV@toks@=\toks22
)
("C:\Users\Stefania Palumbo\AppData\Local\Programs\MiKTeX 2.9\tex/generic/ltxcm
ds\ltxcmds.sty"
Package: ltxcmds 2019/12/15 v1.24 LaTeX kernel commands for general use (HO)
)
("C:\Users\Stefania Palumbo\AppData\Local\Programs\MiKTeX 2.9\tex/generic/kvset
keys\kvsetkeys.sty"
Package: kvsetkeys 2019/12/15 v1.18 Key value parser (HO)
)))
("C:\Users\Stefania Palumbo\AppData\Local\Programs\MiKTeX 2.9\tex/latex/amsfont
s\amssymb.sty"
Package: amssymb 2013/01/14 v3.01 AMS font symbols
)
("C:\Users\Stefania Palumbo\AppData\Local\Programs\MiKTeX 2.9\tex/latex/amsmath
\amscd.sty"
Package: amscd 2017/04/14 v2.1 AMS Commutative Diagrams
\athelp@=\toks23
\minaw@=\dimen145
\bigaw@=\dimen146
\minCDarrowwidth=\dimen147
)
("C:\Users\Stefania Palumbo\AppData\Local\Programs\MiKTeX 2.9\tex/latex/fancyhd
r\fancyhdr.sty"
Package: fancyhdr 2019/01/31 v3.10 Extensive control of page headers and footer
s
\f@nch@headwidth=\skip52
\f@nch@O@elh=\skip53
\f@nch@O@erh=\skip54
\f@nch@O@olh=\skip55
\f@nch@O@orh=\skip56
\f@nch@O@elf=\skip57
\f@nch@O@erf=\skip58
\f@nch@O@olf=\skip59
\f@nch@O@orf=\skip60
)
("C:\Users\Stefania Palumbo\AppData\Local\Programs\MiKTeX 2.9\tex/latex/graphic
s\graphics.sty"
Package: graphics 2019/11/30 v1.4a Standard LaTeX Graphics (DPC,SPQR)

("C:\Users\Stefania Palumbo\AppData\Local\Programs\MiKTeX 2.9\tex/latex/graphic
s\trig.sty"
Package: trig 2016/01/03 v1.10 sin cos tan (DPC)
)
("C:\Users\Stefania Palumbo\AppData\Local\Programs\MiKTeX 2.9\tex/latex/graphic
s-cfg\graphics.cfg"
File: graphics.cfg 2016/06/04 v1.11 sample graphics configuration
)
Package graphics Info: Driver file: pdftex.def on input line 105.

("C:\Users\Stefania Palumbo\AppData\Local\Programs\MiKTeX 2.9\tex/latex/graphic
s-def\pdftex.def"
File: pdftex.def 2018/01/08 v1.0l Graphics/color driver for pdftex
))
("C:\Users\Stefania Palumbo\AppData\Local\Programs\MiKTeX 2.9\tex/latex/tools\v
erbatim.sty"
Package: verbatim 2019/11/10 v1.5r LaTeX2e package for verbatim enhancements
\every@verbatim=\toks24
\verbatim@line=\toks25
\verbatim@in@stream=\read3
)
("C:\Users\Stefania Palumbo\AppData\Local\Programs\MiKTeX 2.9\tex/latex/tools\t
abularx.sty"
Package: tabularx 2020/01/15 v2.11c `tabularx' package (DPC)

("C:\Users\Stefania Palumbo\AppData\Local\Programs\MiKTeX 2.9\tex/latex/tools\a
rray.sty"
Package: array 2019/08/31 v2.4l Tabular extension package (FMi)
\col@sep=\dimen148
\ar@mcellbox=\box47
\extrarowheight=\dimen149
\NC@list=\toks26
\extratabsurround=\skip61
\backup@length=\skip62
\ar@cellbox=\box48
)
\TX@col@width=\dimen150
\TX@old@table=\dimen151
\TX@old@col=\dimen152
\TX@target=\dimen153
\TX@delta=\dimen154
\TX@cols=\count189
\TX@ftn=\toks27
)
("C:\Users\Stefania Palumbo\AppData\Local\Programs\MiKTeX 2.9\tex/latex/subfigu
re\subfigure.sty"
Package: subfigure 2002/07/30 v2.1.4 subfigure package
\subfigtopskip=\skip63
\subfigcapskip=\skip64
\subfigcaptopadj=\dimen155
\subfigbottomskip=\skip65
\subfigcapmargin=\dimen156
\subfiglabelskip=\skip66
\c@subfigure=\count190
\c@lofdepth=\count191
\c@subtable=\count192
\c@lotdepth=\count193

****************************************
* Local config file subfigure.cfg used *
****************************************

("C:\Users\Stefania Palumbo\AppData\Local\Programs\MiKTeX 2.9\tex/latex/subfigu
re\subfigure.cfg")
\subfig@top=\skip67
\subfig@bottom=\skip68
)
("C:\Users\Stefania Palumbo\AppData\Local\Programs\MiKTeX 2.9\tex/latex/tools\x
space.sty"
Package: xspace 2014/10/28 v1.13 Space after command names (DPC,MH)
)
("C:\Users\Stefania Palumbo\AppData\Local\Programs\MiKTeX 2.9\tex/latex/amsfont
s\euscript.sty"
Package: euscript 2009/06/22 v3.00 Euler Script fonts
LaTeX Font Info:    Overwriting math alphabet `\EuScript' in version `bold'
(Font)                  U/eus/m/n --> U/eus/b/n on input line 33.
)
("C:\Users\Stefania Palumbo\AppData\Local\Programs\MiKTeX 2.9\tex/latex/base\al
ltt.sty"
Package: alltt 1997/06/16 v2.0g defines alltt environment
)
("C:\Users\Stefania Palumbo\AppData\Local\Programs\MiKTeX 2.9\tex/latex/boxedmi
nipage\boxedminipage.sty")
("C:\Users\Stefania Palumbo\AppData\Local\Programs\MiKTeX 2.9\tex/latex/float\f
loat.sty"
Package: float 2001/11/08 v1.3d Float enhancements (AL)
\c@float@type=\count194
\float@exts=\toks28
\float@box=\box49
\@float@everytoks=\toks29
\@floatcapt=\box50
)
("C:\Users\Stefania Palumbo\AppData\Local\Programs\MiKTeX 2.9\tex/latex/graphic
s\color.sty"
Package: color 2019/11/23 v1.2a Standard LaTeX Color (DPC)

("C:\Users\Stefania Palumbo\AppData\Local\Programs\MiKTeX 2.9\tex/latex/graphic
s-cfg\color.cfg"
File: color.cfg 2016/01/02 v1.6 sample color configuration
)
Package color Info: Driver file: pdftex.def on input line 147.
)
("C:\Users\Stefania Palumbo\AppData\Local\Programs\MiKTeX 2.9\tex/latex/tools\v
arioref.sty"
Package: varioref 2020/01/23 v1.6c package for extended references (FMi)
\c@vrcnt=\count195
)
("C:\Users\Stefania Palumbo\AppData\Local\Programs\MiKTeX 2.9\tex/latex/hyperre
f\hyperref.sty"
Package: hyperref 2020/01/14 v7.00d Hypertext links for LaTeX

("C:\Users\Stefania Palumbo\AppData\Local\Programs\MiKTeX 2.9\tex/generic/iftex
\iftex.sty"
Package: iftex 2019/11/07 v1.0c TeX engine tests
)
("C:\Users\Stefania Palumbo\AppData\Local\Programs\MiKTeX 2.9\tex/latex/pdftexc
mds\pdftexcmds.sty"
Package: pdftexcmds 2019/11/24 v0.31 Utility functions of pdfTeX for LuaTeX (HO
)

("C:\Users\Stefania Palumbo\AppData\Local\Programs\MiKTeX 2.9\tex/generic/infwa
rerr\infwarerr.sty"
Package: infwarerr 2019/12/03 v1.5 Providing info/warning/error messages (HO)
)
Package pdftexcmds Info: \pdf@primitive is available.
Package pdftexcmds Info: \pdf@ifprimitive is available.
Package pdftexcmds Info: \pdfdraftmode found.
)
("C:\Users\Stefania Palumbo\AppData\Local\Programs\MiKTeX 2.9\tex/generic/kvdef
inekeys\kvdefinekeys.sty"
Package: kvdefinekeys 2019-12-19 v1.6 Define keys (HO)
)
("C:\Users\Stefania Palumbo\AppData\Local\Programs\MiKTeX 2.9\tex/generic/pdfes
cape\pdfescape.sty"
Package: pdfescape 2019/12/09 v1.15 Implements pdfTeX's escape features (HO)
)
("C:\Users\Stefania Palumbo\AppData\Local\Programs\MiKTeX 2.9\tex/latex/hycolor
\hycolor.sty"
Package: hycolor 2020-01-27 v1.10 Color options for hyperref/bookmark (HO)
)
("C:\Users\Stefania Palumbo\AppData\Local\Programs\MiKTeX 2.9\tex/latex/letltxm
acro\letltxmacro.sty"
Package: letltxmacro 2019/12/03 v1.6 Let assignment for LaTeX macros (HO)
)
("C:\Users\Stefania Palumbo\AppData\Local\Programs\MiKTeX 2.9\tex/latex/auxhook
\auxhook.sty"
Package: auxhook 2019-12-17 v1.6 Hooks for auxiliary files (HO)
)
\@linkdim=\dimen157
\Hy@linkcounter=\count196
\Hy@pagecounter=\count197

("C:\Users\Stefania Palumbo\AppData\Local\Programs\MiKTeX 2.9\tex/latex/hyperre
f\pd1enc.def"
File: pd1enc.def 2020/01/14 v7.00d Hyperref: PDFDocEncoding definition (HO)
Now handling font encoding PD1 ...
... no UTF-8 mapping file for font encoding PD1
)
("C:\Users\Stefania Palumbo\AppData\Local\Programs\MiKTeX 2.9\tex/generic/intca
lc\intcalc.sty"
Package: intcalc 2019/12/15 v1.3 Expandable calculations with integers (HO)
)
("C:\Users\Stefania Palumbo\AppData\Local\Programs\MiKTeX 2.9\tex/generic/etexc
mds\etexcmds.sty"
Package: etexcmds 2019/12/15 v1.7 Avoid name clashes with e-TeX commands (HO)
)
\Hy@SavedSpaceFactor=\count198
Package hyperref Info: Hyper figures OFF on input line 4547.
Package hyperref Info: Link nesting OFF on input line 4552.
Package hyperref Info: Hyper index ON on input line 4555.
Package hyperref Info: Plain pages OFF on input line 4562.
Package hyperref Info: Backreferencing OFF on input line 4567.
Package hyperref Info: Implicit mode ON; LaTeX internals redefined.
Package hyperref Info: Bookmarks ON on input line 4800.
\c@Hy@tempcnt=\count199

("C:\Users\Stefania Palumbo\AppData\Local\Programs\MiKTeX 2.9\tex/latex/url\url
.sty"
\Urlmuskip=\muskip17
Package: url 2013/09/16  ver 3.4  Verb mode for urls, etc.
)
LaTeX Info: Redefining \url on input line 5159.
\XeTeXLinkMargin=\dimen158

("C:\Users\Stefania Palumbo\AppData\Local\Programs\MiKTeX 2.9\tex/generic/bitse
t\bitset.sty"
Package: bitset 2019/12/09 v1.3 Handle bit-vector datatype (HO)

("C:\Users\Stefania Palumbo\AppData\Local\Programs\MiKTeX 2.9\tex/generic/bigin
tcalc\bigintcalc.sty"
Package: bigintcalc 2019/12/15 v1.5 Expandable calculations on big integers (HO
)
))
\Fld@menulength=\count266
\Field@Width=\dimen159
\Fld@charsize=\dimen160
Package hyperref Info: Hyper figures OFF on input line 6430.
Package hyperref Info: Link nesting OFF on input line 6435.
Package hyperref Info: Hyper index ON on input line 6438.
Package hyperref Info: backreferencing OFF on input line 6445.
Package hyperref Info: Link coloring OFF on input line 6450.
Package hyperref Info: Link coloring with OCG OFF on input line 6455.
Package hyperref Info: PDF/A mode OFF on input line 6460.
LaTeX Info: Redefining \ref on input line 6500.
LaTeX Info: Redefining \pageref on input line 6504.

("C:\Users\Stefania Palumbo\AppData\Local\Programs\MiKTeX 2.9\tex/generic/atbeg
shi\atbegshi.sty"
Package: atbegshi 2019/12/05 v1.19 At begin shipout hook (HO)
)
\Hy@abspage=\count267
\c@Item=\count268
\c@Hfootnote=\count269
)
Package hyperref Info: Driver (autodetected): hpdftex.

("C:\Users\Stefania Palumbo\AppData\Local\Programs\MiKTeX 2.9\tex/latex/hyperre
f\hpdftex.def"
File: hpdftex.def 2020/01/14 v7.00d Hyperref driver for pdfTeX

("C:\Users\Stefania Palumbo\AppData\Local\Programs\MiKTeX 2.9\tex/latex/atverye
nd\atveryend.sty"
Package: atveryend 2019-12-11 v1.11 Hooks at the very end of document (HO)
Package atveryend Info: \enddocument detected (standard20110627).
)
\Fld@listcount=\count270
\c@bookmark@seq@number=\count271

("C:\Users\Stefania Palumbo\AppData\Local\Programs\MiKTeX 2.9\tex/latex/rerunfi
lecheck\rerunfilecheck.sty"
Package: rerunfilecheck 2019/12/05 v1.9 Rerun checks for auxiliary files (HO)

("C:\Users\Stefania Palumbo\AppData\Local\Programs\MiKTeX 2.9\tex/generic/uniqu
ecounter\uniquecounter.sty"
Package: uniquecounter 2019/12/15 v1.4 Provide unlimited unique counter (HO)
)
Package uniquecounter Info: New unique counter `rerunfilecheck' on input line 2
86.
)
\Hy@SectionHShift=\skip69
)
("C:\Users\Stefania Palumbo\AppData\Local\Programs\MiKTeX 2.9\tex/generic/xypic
\xy.sty"
("C:\Users\Stefania Palumbo\AppData\Local\Programs\MiKTeX 2.9\tex/generic/xypic
\xy.tex" Bootstrap'ing: catcodes, docmode,
("C:\Users\Stefania Palumbo\AppData\Local\Programs\MiKTeX 2.9\tex/generic/xypic
\xyrecat.tex")
("C:\Users\Stefania Palumbo\AppData\Local\Programs\MiKTeX 2.9\tex/generic/xypic
\xyidioms.tex")

 Xy-pic version 3.8.9 <2013/10/06>
 Copyright (c) 1991-2013 by Kristoffer H. Rose <krisrose@tug.org> and others
 Xy-pic is free software: see the User's Guide for details.

Loading kernel: messages; fonts; allocations: state,
\X@c=\dimen161
\Y@c=\dimen162
\U@c=\dimen163
\D@c=\dimen164
\L@c=\dimen165
\R@c=\dimen166
\Edge@c=\toks30
\X@p=\dimen167
\Y@p=\dimen168
\U@p=\dimen169
\D@p=\dimen170
\L@p=\dimen171
\R@p=\dimen172
\Edge@p=\toks31
\X@origin=\dimen173
\Y@origin=\dimen174
\X@xbase=\dimen175
\Y@xbase=\dimen176
\X@ybase=\dimen177
\Y@ybase=\dimen178
\X@min=\dimen179
\Y@min=\dimen180
\X@max=\dimen181
\Y@max=\dimen182
\lastobjectbox@=\box51
\zerodotbox@=\box52
\almostz@=\dimen183
 direction,
\d@X=\dimen184
\d@Y=\dimen185
\K@=\count272
\KK@=\count273
\Direction=\count274
\K@dXdY=\dimen186
\K@dYdX=\dimen187
\xyread@=\read4
\xywrite@=\write3
\csp@=\count275
\quotPTK@=\dimen188

utility macros; pictures: \xy, positions,
\swaptoks@@=\toks32
\connectobjectbox@@=\box53
 objects,
\styletoks@=\toks33
 decorations;
kernel objects: directionals, circles, text; options; algorithms: directions,
edges, connections;  Xy-pic loaded)
("C:\Users\Stefania Palumbo\AppData\Local\Programs\MiKTeX 2.9\tex/generic/iftex
\ifpdf.sty"
Package: ifpdf 2019/10/25 v3.4 ifpdf legacy package. Use iftex instead.
)
Package: xy 2013/10/06 Xy-pic version 3.8.9

("C:\Users\Stefania Palumbo\AppData\Local\Programs\MiKTeX 2.9\tex/generic/xypic
\xyall.tex"  Xy-pic option: All features v.3.8
("C:\Users\Stefania Palumbo\AppData\Local\Programs\MiKTeX 2.9\tex/generic/xypic
\xycurve.tex"  Xy-pic option: Curve and Spline extension v.3.12 curve,
\crv@cnt@=\count276
\crvpts@=\toks34
\splinebox@=\box54
\splineval@=\dimen189
\splinedepth@=\dimen190
\splinetol@=\dimen191
\splinelength@=\dimen192

circles,
\L@=\dimen193
 loaded)
("C:\Users\Stefania Palumbo\AppData\Local\Programs\MiKTeX 2.9\tex/generic/xypic
\xyframe.tex"  Xy-pic option: Frame and Bracket extension v.3.14 loaded)
("C:\Users\Stefania Palumbo\AppData\Local\Programs\MiKTeX 2.9\tex/generic/xypic
\xycmtip.tex"  Xy-pic option: Computer Modern tip extension v.3.7
("C:\Users\Stefania Palumbo\AppData\Local\Programs\MiKTeX 2.9\tex/generic/xypic
\xytips.tex"  Xy-pic option: More Tips extension v.3.11 loaded) loaded)
("C:\Users\Stefania Palumbo\AppData\Local\Programs\MiKTeX 2.9\tex/generic/xypic
\xyline.tex"  Xy-pic option: Line styles extension v.3.10
\xylinethick@=\dimen194
 loaded)
("C:\Users\Stefania Palumbo\AppData\Local\Programs\MiKTeX 2.9\tex/generic/xypic
\xyrotate.tex"  Xy-pic option: Rotate and Scale extension v.3.8 loaded)
("C:\Users\Stefania Palumbo\AppData\Local\Programs\MiKTeX 2.9\tex/generic/xypic
\xycolor.tex"  Xy-pic option: Colour extension v.3.11 loaded)
("C:\Users\Stefania Palumbo\AppData\Local\Programs\MiKTeX 2.9\tex/generic/xypic
\xymatrix.tex"  Xy-pic option: Matrix feature v.3.14
\Row=\count277
\Col=\count278
\queue@=\toks35
\queue@@=\toks36
\qcount@=\count279
\qcount@@=\count280
\matrixsize@=\count281
 loaded)
("C:\Users\Stefania Palumbo\AppData\Local\Programs\MiKTeX 2.9\tex/generic/xypic
\xyarrow.tex"  Xy-pic option: Arrow and Path feature v.3.9 path, \ar, loaded)
("C:\Users\Stefania Palumbo\AppData\Local\Programs\MiKTeX 2.9\tex/generic/xypic
\xygraph.tex"  Xy-pic option: Graph feature v.3.11 loaded) loaded)
("C:\Users\Stefania Palumbo\AppData\Local\Programs\MiKTeX 2.9\tex/generic/xypic
\xypdf.tex"  Xy-pic option: PDF driver v.1.7
Xy-pic pdf driver: `color' extension support
("C:\Users\Stefania Palumbo\AppData\Local\Programs\MiKTeX 2.9\tex/generic/xypic
\xypdf-co.tex" loaded) Xy-pic pdf driver: `curve' extension support
("C:\Users\Stefania Palumbo\AppData\Local\Programs\MiKTeX 2.9\tex/generic/xypic
\xypdf-cu.tex" loaded) Xy-pic pdf driver: `frame' extension support
("C:\Users\Stefania Palumbo\AppData\Local\Programs\MiKTeX 2.9\tex/generic/xypic
\xypdf-fr.tex" loaded) Xy-pic pdf driver: `line' extension support
("C:\Users\Stefania Palumbo\AppData\Local\Programs\MiKTeX 2.9\tex/generic/xypic
\xypdf-li.tex" loaded) Xy-pic pdf driver: `rotate' extension support
("C:\Users\Stefania Palumbo\AppData\Local\Programs\MiKTeX 2.9\tex/generic/xypic
\xypdf-ro.tex" loaded) loaded))
("C:\Users\Stefania Palumbo\AppData\Local\Programs\MiKTeX 2.9\tex/latex/base\t1
enc.sty"
Package: t1enc 1994/06/01 Standard LaTeX package
)
("C:\Users\Stefania Palumbo\AppData\Local\Programs\MiKTeX 2.9\tex/latex/psnfss\
times.sty"
Package: times 2005/04/12 PSNFSS-v9.2a (SPQR) 
)
("C:\Users\Stefania Palumbo\AppData\Local\Programs\MiKTeX 2.9\tex/latex/base\ex
scale.sty"
Package: exscale 2018/09/24 v2.1i Standard LaTeX package exscale
LaTeX Font Info:    Redeclaring symbol font `largesymbols' on input line 57.
LaTeX Font Info:    Overwriting symbol font `largesymbols' in version `normal'
(Font)                  OMX/cmex/m/n --> OMX/cmex/m/n on input line 57.
LaTeX Font Info:    Overwriting symbol font `largesymbols' in version `bold'
(Font)                  OMX/cmex/m/n --> OMX/cmex/m/n on input line 57.
\big@size=\dimen195
)
("C:\Users\Stefania Palumbo\AppData\Local\Programs\MiKTeX 2.9\tex/latex/graphic
s\graphicx.sty"
Package: graphicx 2019/11/30 v1.2a Enhanced LaTeX Graphics (DPC,SPQR)
\Gin@req@height=\dimen196
\Gin@req@width=\dimen197
)
("C:\Users\Stefania Palumbo\AppData\Local\Programs\MiKTeX 2.9\tex/latex/tools\c
alc.sty"
Package: calc 2017/05/25 v4.3 Infix arithmetic (KKT,FJ)
\calc@Acount=\count282
\calc@Bcount=\count283
\calc@Adimen=\dimen198
\calc@Bdimen=\dimen199
\calc@Askip=\skip70
\calc@Bskip=\skip71
LaTeX Info: Redefining \setlength on input line 80.
LaTeX Info: Redefining \addtolength on input line 81.
\calc@Ccount=\count284
\calc@Cskip=\skip72
)
("C:\Users\Stefania Palumbo\AppData\Local\Programs\MiKTeX 2.9\tex/latex/mdwtool
s\mdwlist.sty"
Package: mdwlist 1996/05/02 1.1 Various list-related things
)
("C:\Users\Stefania Palumbo\AppData\Local\Programs\MiKTeX 2.9\tex/latex/framed\
framed.sty"
Package: framed 2011/10/22 v 0.96: framed or shaded text with page breaks
\OuterFrameSep=\skip73
\fb@frw=\dimen256
\fb@frh=\dimen257
\FrameRule=\dimen258
\FrameSep=\dimen259
)
("C:\Users\Stefania Palumbo\AppData\Local\Programs\MiKTeX 2.9\tex/latex/enumite
m\enumitem.sty"
Package: enumitem 2019/06/20 v3.9 Customized lists
\labelindent=\skip74
\enit@outerparindent=\dimen260
\enit@toks=\toks37
\enit@inbox=\box55
\enit@count@id=\count285
\enitdp@description=\count286
)
("C:\Users\Stefania Palumbo\AppData\Local\Programs\MiKTeX 2.9\tex/latex/stmaryr
d\stmaryrd.sty"
Package: stmaryrd 1994/03/03 St Mary's Road symbol package
\symstmry=\mathgroup6
LaTeX Font Info:    Overwriting symbol font `stmry' in version `bold'
(Font)                  U/stmry/m/n --> U/stmry/b/n on input line 89.
)
("C:\Users\Stefania Palumbo\AppData\Local\Programs\MiKTeX 2.9\tex/latex/jknappe
n\mathrsfs.sty"
Package: mathrsfs 1996/01/01 Math RSFS package v1.0 (jk)
\symrsfs=\mathgroup7
)
("C:\Users\Stefania Palumbo\AppData\Local\Programs\MiKTeX 2.9\tex/latex/mathtoo
ls\mathtools.sty"
Package: mathtools 2020/01/17 v1.23 mathematical typesetting tools

("C:\Users\Stefania Palumbo\AppData\Local\Programs\MiKTeX 2.9\tex/latex/mathtoo
ls\mhsetup.sty"
Package: mhsetup 2017/03/31 v1.3 programming setup (MH)
)
LaTeX Info: Thecontrolsequence`\('isalreadyrobust on input line 129.
LaTeX Info: Thecontrolsequence`\)'isalreadyrobust on input line 129.
LaTeX Info: Thecontrolsequence`\['isalreadyrobust on input line 129.
LaTeX Info: Thecontrolsequence`\]'isalreadyrobust on input line 129.
\g_MT_multlinerow_int=\count287
\l_MT_multwidth_dim=\dimen261
\origjot=\skip75
\l_MT_shortvdotswithinadjustabove_dim=\dimen262
\l_MT_shortvdotswithinadjustbelow_dim=\dimen263
\l_MT_above_intertext_sep=\dimen264
\l_MT_below_intertext_sep=\dimen265
\l_MT_above_shortintertext_sep=\dimen266
\l_MT_below_shortintertext_sep=\dimen267
)
("C:\Users\Stefania Palumbo\AppData\Local\Programs\MiKTeX 2.9\tex/latex/multiro
w\multirow.sty"
Package: multirow 2019/05/31 v2.5 Span multiple rows of a table
\multirow@colwidth=\skip76
\multirow@cntb=\count288
\multirow@dima=\skip77
\bigstrutjot=\dimen268
)
("C:\Users\Stefania Palumbo\AppData\Local\Programs\MiKTeX 2.9\tex/latex/geometr
y\geometry.sty"
Package: geometry 2020/01/02 v5.9 Page Geometry

("C:\Users\Stefania Palumbo\AppData\Local\Programs\MiKTeX 2.9\tex/generic/iftex
\ifvtex.sty"
Package: ifvtex 2019/10/25 v1.7 ifvtex legacy package. Use iftex instead.
)
\Gm@cnth=\count289
\Gm@cntv=\count290
\c@Gm@tempcnt=\count291
\Gm@bindingoffset=\dimen269
\Gm@wd@mp=\dimen270
\Gm@odd@mp=\dimen271
\Gm@even@mp=\dimen272
\Gm@layoutwidth=\dimen273
\Gm@layoutheight=\dimen274
\Gm@layouthoffset=\dimen275
\Gm@layoutvoffset=\dimen276
\Gm@dimlist=\toks38

("C:\Users\Stefania Palumbo\AppData\Local\Programs\MiKTeX 2.9\tex/latex/geometr
y\geometry.cfg"))
("C:\Users\Stefania Palumbo\AppData\Local\Programs\MiKTeX 2.9\tex/latex/booktab
s\booktabs.sty"
Package: booktabs 2020/01/12 v1.61803398 Publication quality tables
\heavyrulewidth=\dimen277
\lightrulewidth=\dimen278
\cmidrulewidth=\dimen279
\belowrulesep=\dimen280
\belowbottomsep=\dimen281
\aboverulesep=\dimen282
\abovetopsep=\dimen283
\cmidrulesep=\dimen284
\cmidrulekern=\dimen285
\defaultaddspace=\dimen286
\@cmidla=\count292
\@cmidlb=\count293
\@aboverulesep=\dimen287
\@belowrulesep=\dimen288
\@thisruleclass=\count294
\@lastruleclass=\count295
\@thisrulewidth=\dimen289
)
("C:\Users\Stefania Palumbo\AppData\Local\Programs\MiKTeX 2.9\tex/latex/xcolor\
xcolor.sty"
Package: xcolor 2016/05/11 v2.12 LaTeX color extensions (UK)

("C:\Users\Stefania Palumbo\AppData\Local\Programs\MiKTeX 2.9\tex/latex/graphic
s-cfg\color.cfg"
File: color.cfg 2016/01/02 v1.6 sample color configuration
)
Package xcolor Info: Driver file: pdftex.def on input line 225.

("C:\Users\Stefania Palumbo\AppData\Local\Programs\MiKTeX 2.9\tex/latex/colortb
l\colortbl.sty"
Package: colortbl 2020/01/04 v1.0e Color table columns (DPC)
\everycr=\toks39
\minrowclearance=\skip78
)
LaTeX Info: Redefining \color on input line 709.
\rownum=\count296
Package xcolor Info: Model `cmy' substituted by `cmy0' on input line 1348.
Package xcolor Info: Model `hsb' substituted by `rgb' on input line 1352.
Package xcolor Info: Model `RGB' extended on input line 1364.
Package xcolor Info: Model `HTML' substituted by `rgb' on input line 1366.
Package xcolor Info: Model `Hsb' substituted by `hsb' on input line 1367.
Package xcolor Info: Model `tHsb' substituted by `hsb' on input line 1368.
Package xcolor Info: Model `HSB' substituted by `hsb' on input line 1369.
Package xcolor Info: Model `Gray' substituted by `gray' on input line 1370.
Package xcolor Info: Model `wave' substituted by `hsb' on input line 1371.
)
("C:\Users\Stefania Palumbo\AppData\Local\Programs\MiKTeX 2.9\tex/latex/base\fo
ntenc.sty"
Package: fontenc 2020/02/11 v2.0o Standard LaTeX package
LaTeX Font Info:    Trying to load font information for T1+ptm on input line 11
2.

("C:\Users\Stefania Palumbo\AppData\Local\Programs\MiKTeX 2.9\tex/latex/psnfss\
t1ptm.fd"
File: t1ptm.fd 2001/06/04 font definitions for T1/ptm.
))
("C:\Users\Stefania Palumbo\AppData\Local\Programs\MiKTeX 2.9\tex/latex/preprin
t\authblk.sty"
Package: authblk 2001/02/27 1.3 (PWD)
\affilsep=\skip79
\@affilsep=\skip80
\c@Maxaffil=\count297
\c@authors=\count298
\c@affil=\count299
)
("C:\Users\Stefania Palumbo\AppData\Local\Programs\MiKTeX 2.9\tex/latex/cite\ci
te.sty"
LaTeX Info: Redefining \cite on input line 302.
LaTeX Info: Redefining \nocite on input line 332.
Package: cite 2015/02/27  v 5.5
))
("C:\Users\Stefania Palumbo\AppData\Local\Programs\MiKTeX 2.9\tex/latex/caption
\caption.sty"
Package: caption 2020/01/03 v3.4h Customizing captions (AR)

("C:\Users\Stefania Palumbo\AppData\Local\Programs\MiKTeX 2.9\tex/latex/caption
\caption3.sty"
Package: caption3 2020/01/03 v1.8h caption3 kernel (AR)
Package caption3 Info: TeX engine: e-TeX on input line 61.
\captionmargin=\dimen290
\captionmargin@=\dimen291
\captionwidth=\dimen292
\caption@tempdima=\dimen293
\caption@indent=\dimen294
\caption@parindent=\dimen295
\caption@hangindent=\dimen296
Package caption Info: Standard document class detected.
)
\c@caption@flags=\count300
\c@continuedfloat=\count301
Package caption Info: float package is loaded.
Package caption Info: hyperref package is loaded.
Package caption Info: subfigure package is loaded.
)
("C:\Users\Stefania Palumbo\AppData\Local\Programs\MiKTeX 2.9\tex/latex/l3backe
nd\l3backend-pdfmode.def"
File: l3backend-pdfmode.def 2020-02-23 L3 backend support: PDF mode
\l__kernel_color_stack_int=\count302
\l__pdf_internal_box=\box56
) (Manuscript.aux)
\openout1 = `Manuscript.aux'.

LaTeX Font Info:    Checking defaults for OML/cmm/m/it on input line 23.
LaTeX Font Info:    ... okay on input line 23.
LaTeX Font Info:    Checking defaults for OMS/cmsy/m/n on input line 23.
LaTeX Font Info:    ... okay on input line 23.
LaTeX Font Info:    Checking defaults for OT1/cmr/m/n on input line 23.
LaTeX Font Info:    ... okay on input line 23.
LaTeX Font Info:    Checking defaults for T1/cmr/m/n on input line 23.
LaTeX Font Info:    ... okay on input line 23.
LaTeX Font Info:    Checking defaults for TS1/cmr/m/n on input line 23.
LaTeX Font Info:    ... okay on input line 23.
LaTeX Font Info:    Checking defaults for OMX/cmex/m/n on input line 23.
LaTeX Font Info:    ... okay on input line 23.
LaTeX Font Info:    Checking defaults for U/cmr/m/n on input line 23.
LaTeX Font Info:    ... okay on input line 23.
LaTeX Font Info:    Checking defaults for PD1/pdf/m/n on input line 23.
LaTeX Font Info:    ... okay on input line 23.

("C:\Users\Stefania Palumbo\AppData\Local\Programs\MiKTeX 2.9\tex/context/base/
mkii\supp-pdf.mkii"
[Loading MPS to PDF converter (version 2006.09.02).]
\scratchcounter=\count303
\scratchdimen=\dimen297
\scratchbox=\box57
\nofMPsegments=\count304
\nofMParguments=\count305
\everyMPshowfont=\toks40
\MPscratchCnt=\count306
\MPscratchDim=\dimen298
\MPnumerator=\count307
\makeMPintoPDFobject=\count308
\everyMPtoPDFconversion=\toks41
)
("C:\Users\Stefania Palumbo\AppData\Local\Programs\MiKTeX 2.9\tex/latex/epstopd
f-pkg\epstopdf-base.sty"
Package: epstopdf-base 2020-01-24 v2.11 Base part for package epstopdf
Package epstopdf-base Info: Redefining graphics rule for `.eps' on input line 4
85.
)
\AtBeginShipoutBox=\box58
Package hyperref Info: Link coloring OFF on input line 23.

("C:\Users\Stefania Palumbo\AppData\Local\Programs\MiKTeX 2.9\tex/latex/hyperre
f\nameref.sty"
Package: nameref 2019/09/16 v2.46 Cross-referencing by name of section

("C:\Users\Stefania Palumbo\AppData\Local\Programs\MiKTeX 2.9\tex/latex/refcoun
t\refcount.sty"
Package: refcount 2019/12/15 v3.6 Data extraction from label references (HO)
)
("C:\Users\Stefania Palumbo\AppData\Local\Programs\MiKTeX 2.9\tex/generic/getti
tlestring\gettitlestring.sty"
Package: gettitlestring 2019/12/15 v1.6 Cleanup title references (HO)
)
\c@section@level=\count309
LaTeX Info: Redefining \Ref on input line 520.
)
LaTeX Info: Redefining \ref on input line 23.
LaTeX Info: Redefining \pageref on input line 23.
LaTeX Info: Redefining \nameref on input line 23.
 (Manuscript.out) (Manuscript.out)
\@outlinefile=\write4
\openout4 = `Manuscript.out'.

LaTeX Info: Redefining \Ref on input line 23.
LaTeX Font Info:    External font `cmex7' loaded for size
(Font)              <6> on input line 23.
LaTeX Font Info:    Trying to load font information for U+msa on input line 23.


("C:\Users\Stefania Palumbo\AppData\Local\Programs\MiKTeX 2.9\tex/latex/amsfont
s\umsa.fd"
File: umsa.fd 2013/01/14 v3.01 AMS symbols A
)
LaTeX Font Info:    Trying to load font information for U+msb on input line 23.


("C:\Users\Stefania Palumbo\AppData\Local\Programs\MiKTeX 2.9\tex/latex/amsfont
s\umsb.fd"
File: umsb.fd 2013/01/14 v3.01 AMS symbols B
)
LaTeX Font Info:    Trying to load font information for U+stmry on input line 2
3.

("C:\Users\Stefania Palumbo\AppData\Local\Programs\MiKTeX 2.9\tex/latex/stmaryr
d\ustmry.fd")
LaTeX Font Info:    Trying to load font information for U+rsfs on input line 23
.

("C:\Users\Stefania Palumbo\AppData\Local\Programs\MiKTeX 2.9\tex/latex/jknappe
n\ursfs.fd"
File: ursfs.fd 1998/03/24 rsfs font definition file (jk)
)
Package xypdf Info: Line width: 0.43799pt on input line 23.

*geometry* driver: auto-detecting
*geometry* detected driver: pdftex
*geometry* verbose mode - [ preamble ] result:
* driver: pdftex
* paper: a4paper
* layout: <same size as paper>
* layoutoffset:(h,v)=(0.0pt,0.0pt)
* modes: 
* h-part:(L,W,R)=(56.9055pt, 483.69687pt, 56.9055pt)
* v-part:(T,H,B)=(56.9055pt, 731.23584pt, 56.9055pt)
* \paperwidth=597.50787pt
* \paperheight=845.04684pt
* \textwidth=483.69687pt
* \textheight=731.23584pt
* \oddsidemargin=-15.36449pt
* \evensidemargin=-15.36449pt
* \topmargin=-52.36449pt
* \headheight=12.0pt
* \headsep=25.0pt
* \topskip=11.0pt
* \footskip=30.0pt
* \marginparwidth=50.0pt
* \marginparsep=10.0pt
* \columnsep=10.0pt
* \skip\footins=10.0pt plus 4.0pt minus 2.0pt
* \hoffset=0.0pt
* \voffset=0.0pt
* \mag=1000
* \@twocolumnfalse
* \@twosidefalse
* \@mparswitchfalse
* \@reversemarginfalse
* (1in=72.27pt=25.4mm, 1cm=28.453pt)

Package caption Info: Begin \AtBeginDocument code.
Package caption Info: End \AtBeginDocument code.
LaTeX Font Info:    Trying to load font information for TS1+ptm on input line 2
8.

("C:\Users\Stefania Palumbo\AppData\Local\Programs\MiKTeX 2.9\tex/latex/psnfss\
ts1ptm.fd"
File: ts1ptm.fd 2001/06/04 font definitions for TS1/ptm.
)
LaTeX Font Info:    External font `cmex7' loaded for size
(Font)              <5> on input line 28.
<Sketch_cell.png, id=51, 4838.075pt x 3336.465pt>
File: Sketch_cell.png Graphic file (type png)
<use Sketch_cell.png>
Package pdftex.def Info: Sketch_cell.png  used on input line 39.
(pdftex.def)             Requested size: 483.69687pt x 333.56422pt.
LaTeX Font Info:    External font `cmex7' loaded for size
(Font)              <7> on input line 40.
 [1{C:/Users/Stefania Palumbo/AppData/Local/MiKTeX/2.9/pdftex/config/pdftex.map
}


] [2 <./Sketch_cell.png>] [3] [4] [5]
Overfull \hbox (6.40138pt too wide) detected at line 127
[]
 []

<PlotsMechanics.png, id=227, 9935.1175pt x 6780.33125pt>
File: PlotsMechanics.png Graphic file (type png)
<use PlotsMechanics.png>
Package pdftex.def Info: PlotsMechanics.png  used on input line 142.
(pdftex.def)             Requested size: 483.69687pt x 330.03546pt.

Underfull \hbox (badness 10000) in paragraph at lines 137--171

 []

[6] [7 <./PlotsMechanics.png>] [8]
<Plotsf0frames.png, id=303, 10113.785pt x 6969.03625pt>
File: Plotsf0frames.png Graphic file (type png)
<use Plotsf0frames.png>
Package pdftex.def Info: Plotsf0frames.png  used on input line 201.
(pdftex.def)             Requested size: 483.69687pt x 333.26578pt.
 [9 <./Plotsf0frames.png>]
<PlotsFaJ.png, id=342, 10158.95375pt x 7113.57625pt>
File: PlotsFaJ.png Graphic file (type png)
<use PlotsFaJ.png>
Package pdftex.def Info: PlotsFaJ.png  used on input line 218.
(pdftex.def)             Requested size: 483.69687pt x 338.6582pt.
<PlotsFaJvarStiff.png, id=358, 10099.7325pt x 7026.25pt>
File: PlotsFaJvarStiff.png Graphic file (type png)
<use PlotsFaJvarStiff.png>
Package pdftex.def Info: PlotsFaJvarStiff.png  used on input line 225.
(pdftex.def)             Requested size: 483.69687pt x 336.43065pt.
 [10] [11 <./PlotsFaJ.png>] [12 <./PlotsFaJvarStiff.png>] [13] (Manuscript.bbl 
[14] [15] [16])
Package atveryend Info: Empty hook `BeforeClearDocument' on input line 246.

[17] [18]
Package atveryend Info: Empty hook `AfterLastShipout' on input line 246.
 (Manuscript.aux)
Package atveryend Info: Executing hook `AtVeryEndDocument' on input line 246.
Package atveryend Info: Executing hook `AtEndAfterFileList' on input line 246.
Package rerunfilecheck Info: File `Manuscript.out' has not changed.
(rerunfilecheck)             Checksum: F5905D019A87A20F64259CE5FE16B381;352.


LaTeX Warning: Label(s) may have changed. Rerun to get cross-references right.

Package atveryend Info: Empty hook `AtVeryVeryEnd' on input line 246.
 ) 
Here is how much of TeX's memory you used:
 14453 strings out of 481254
 217435 string characters out of 2900690
 567559 words of memory out of 3000000
 29467 multiletter control sequences out of 15000+200000
 579073 words of font info for 111 fonts, out of 3000000 for 9000
 1141 hyphenation exceptions out of 8191
 41i,13n,49p,3262b,469s stack positions out of 5000i,500n,10000p,200000b,50000s
{C:/Users/Stefania Palumbo/AppData/Local/Programs/MiKTeX 2.9/fonts/enc/dvips/
base/8r.enc}<C:/Users/Stefania Palumbo/AppData/Local/Programs/MiKTeX 2.9/fonts/
type1/public/amsfonts/cm/cmex10.pfb><C:/Users/Stefania Palumbo/AppData/Local/Pr
ograms/MiKTeX 2.9/fonts/type1/public/amsfonts/cm/cmmi10.pfb><C:/Users/Stefania 
Palumbo/AppData/Local/Programs/MiKTeX 2.9/fonts/type1/public/amsfonts/cm/cmmi7.
pfb><C:/Users/Stefania Palumbo/AppData/Local/Programs/MiKTeX 2.9/fonts/type1/pu
blic/amsfonts/cm/cmmi8.pfb><C:/Users/Stefania Palumbo/AppData/Local/Programs/Mi
KTeX 2.9/fonts/type1/public/amsfonts/cm/cmr10.pfb><C:/Users/Stefania Palumbo/Ap
pData/Local/Programs/MiKTeX 2.9/fonts/type1/public/amsfonts/cm/cmr6.pfb><C:/Use
rs/Stefania Palumbo/AppData/Local/Programs/MiKTeX 2.9/fonts/type1/public/amsfon
ts/cm/cmr7.pfb><C:/Users/Stefania Palumbo/AppData/Local/Programs/MiKTeX 2.9/fon
ts/type1/public/amsfonts/cm/cmr8.pfb><C:/Users/Stefania Palumbo/AppData/Local/P
rograms/MiKTeX 2.9/fonts/type1/public/amsfonts/cm/cmsy10.pfb><C:/Users/Stefania
 Palumbo/AppData/Local/Programs/MiKTeX 2.9/fonts/type1/public/amsfonts/cm/cmsy8
.pfb><C:/Users/Stefania Palumbo/AppData/Local/Programs/MiKTeX 2.9/fonts/type1/u
rw/times/utmb8a.pfb><C:/Users/Stefania Palumbo/AppData/Local/Programs/MiKTeX 2.
9/fonts/type1/urw/times/utmr8a.pfb><C:/Users/Stefania Palumbo/AppData/Local/Pro
grams/MiKTeX 2.9/fonts/type1/urw/times/utmri8a.pfb>
Output written on Manuscript.pdf (18 pages, 9288647 bytes).
PDF statistics:
 512 PDF objects out of 1000 (max. 8388607)
 132 named destinations out of 1000 (max. 500000)
 66 words of extra memory for PDF output out of 10000 (max. 10000000)
