# Supplementary material for: Actomyosin contractility and buckling of microtubules in nucleation, growth and disassembling of focal adhesions
Source: Biomech Model Mechanobiol. 2022 May 25;21(4):1187–200. doi: 10.1007/s10237-022-01584-3 (PMC9283365; doi:10.1007/s10237-022-01584-3)
Supplement: Supplementary file 4 — Supplementary file1 (BLG 1 kb) [file 10237_2022_1584_MOESM4_ESM.blg]

This is BibTeX, Version 0.99dThe top-level auxiliary file: Manuscript.aux
The style file: ieeetr.bst
Database file #1: biobiblio.bib
Warning--empty year in Espina
Warning--empty booktitle in HILL1982
(There were 2 warnings)
