# Supplementary material for: Actomyosin contractility and buckling of microtubules in nucleation, growth and disassembling of focal adhesions
Source: Biomech Model Mechanobiol. 2022 May 25;21(4):1187–200. doi: 10.1007/s10237-022-01584-3 (PMC9283365; doi:10.1007/s10237-022-01584-3)
Supplement: Supplementary file 5 — Supplementary file1 (OUT 1 kb) [file 10237_2022_1584_MOESM5_ESM.out]

\BOOKMARK [1][-]{section.1}{Introduction}{}% 1
\BOOKMARK [1][-]{section.2}{Mechanical modelling of an adherent single-cell}{}% 2
\BOOKMARK [1][-]{section.3}{Influence of mechanics on the growth rate of FAs}{}% 3
\BOOKMARK [1][-]{section.4}{Actomyosin contraction as active tuner of the FAs' assembly}{}% 4
\BOOKMARK [1][-]{section.5}{Conclusions}{}% 5
